# Supplementary material for: Identification of a Novel Aflatoxin B1-Degrading Strain, Bacillus halotolerans DDC-4, and Its Response Mechanisms to Aflatoxin B1
Source: Toxins (Basel). 2024 May 31;16(6):256. doi: 10.3390/toxins16060256 (PMC11209560; doi:10.3390/toxins16060256)
Supplement: Supplementary file 1 [file toxins-16-00256-s001.zip]

Archive with 1 entries (1 files):
- toxins-3013979-supplementary.pdf
